# Supplementary material for: Endophytic Bacillus velezensis XS142 is an efficient antagonist for Verticillium wilt of potato
Source: Front Microbiol. 2024 Aug 27;15:1396044. doi: 10.3389/fmicb.2024.1396044 (PMC11385860; doi:10.3389/fmicb.2024.1396044)
Supplement: Supplementary file 2 [file Table_1.XLSX]

## Sheet: Sheet1
seq_id	description	fc(vd_3d/m_6d)	fc(142+vd3d_3d/m_6d)	fc(142+vd3d_3d/vd_6d)	fc(142_6d/m_6d)	padjust(vd_3d/m_6d)	p(142+vd3d_3d/m_6d)	p(142+vd3d_3d/vd_6d)	p(142_6d/m_6d)	m_6d_tpm	vd_3d_tpm	142+vd3_tpm	142_6d_tpm	nr	go	KO_id	KO_name	paths	cog	cog_description	swissprot
Soltu.DM.07G022000	xyloglucan endotransglucosylase/hydrolase	7.19608	1.12004	0.155836	2.82227	1.38e-56	0.795464	9.67e-160	5.66e-05	42.7967	268.57	48.1367	126.933	NP_001274880.1(probable xyloglucan endotransglucosylase/hydrolase protein 15-like precursor [Solanum tuberosum])	GO:0042546(biological_process:cell wall biogenesis); GO:0005618(cellular_component:cell wall); GO:0048046(cellular_component:apoplast); GO:0071555(biological_process:cell wall organization); GO:0016762(molecular_function:xyloglucan:xyloglucosyl transferase activity); GO:0004553(molecular_function:hydrolase activity, hydrolyzing O-glycosyl compounds); GO:0010411(biological_process:xyloglucan metab…	K08235	E2.4.1.207	0	COG2273(G:Carbohydrate transport and metabolism)	COG2273(hydrolase family 16)	sp|Q38911|XTH15_ARATH(Xyloglucan endotransglucosylase/hydrolase protein 15 OS=Arabidopsis thaliana OX=3702 GN=XTH15 PE=1 SV=1)
Soltu.DM.03G015050	xyloglucan endotransglycosylase	6.51179	0.932555	0.143098	3.24508	6.07e-30	0.915299	4.38e-113	1.41e-05	89.2567	511.843	84.2267	307.157	XP_006358259.1(PREDICTED: probable xyloglucan endotransglucosylase/hydrolase protein 23 [Solanum tuberosum])	GO:0042546(biological_process:cell wall biogenesis); GO:0005618(cellular_component:cell wall); GO:0048046(cellular_component:apoplast); GO:0071555(biological_process:cell wall organization); GO:0016762(molecular_function:xyloglucan:xyloglucosyl transferase activity); GO:0004553(molecular_function:hydrolase activity, hydrolyzing O-glycosyl compounds); GO:0010411(biological_process:xyloglucan metab…	K14504;K08235	TCH4;E2.4.1.207	map04075(Plant hormone signal transduction)	COG2273(G:Carbohydrate transport and metabolism)	COG2273(hydrolase family 16)	sp|Q38910|XTH23_ARATH(Probable xyloglucan endotransglucosylase/hydrolase protein 23 OS=Arabidopsis thaliana OX=3702 GN=XTH23 PE=2 SV=1)
Soltu.DM.09G029440	ARM repeat superfamily protein	8.02564	1.0745	0.133983	2.36252	1.32e-40	0.899755	2.86e-97	0.00315551	271.71	1073.25	253.63	678.917	XP_015087706.1(small subunit processome component 20 homolog [Solanum pennellii])	GO:0000462(biological_process:maturation of SSU-rRNA from tricistronic rRNA transcript (SSU-rRNA, 5.8S rRNA, LSU-rRNA)); GO:0032040(cellular_component:small-subunit processome); GO:0030686(cellular_component:90S preribosome); GO:0005730(cellular_component:nucleolus)	K14772	UTP20	0	ENOG410XSRE(S:Function unknown)	ENOG410XSRE(UTP20, small subunit (SSU) processome component, homolog (yeast))	sp|O75691|UTP20_HUMAN(Small subunit processome component 20 homolog OS=Homo sapiens OX=9606 GN=UTP20 PE=1 SV=3)
Soltu.DM.04G030530	Serine hydrolase (FSH1) domain containing protein	5.52547	0.701701	0.127204	3.16095	2.63e-27	0.357229	3.98e-97	6.53e-06	34.4867	196.203	23.3867	126.563	XP_006338095.1(PREDICTED: UPF0483 protein CG5412-like [Solanum tuberosum])	0	0	0	0	ENOG4111JYH(S:Function unknown)	ENOG4111JYH(Bet1-like protein)	sp|Q94AC1|STR6_ARATH(Rhodanese-like domain-containing protein 6 OS=Arabidopsis thaliana OX=3702 GN=STR6 PE=2 SV=1)
Soltu.DM.09G029460	ARM repeat superfamily protein	6.17754	1.11433	0.180672	1.56474	5.28e-34	0.845739	2.64e-88	0.270726	130.08	682.677	137.587	237.117	TMW96653.1(hypothetical protein EJD97_007049 [Solanum chilense])	GO:0000462(biological_process:maturation of SSU-rRNA from tricistronic rRNA transcript (SSU-rRNA, 5.8S rRNA, LSU-rRNA)); GO:0032040(cellular_component:small-subunit processome); GO:0030686(cellular_component:90S preribosome); GO:0005730(cellular_component:nucleolus)	K14772	UTP20	0	ENOG410XSRE(S:Function unknown)	ENOG410XSRE(UTP20, small subunit (SSU) processome component, homolog (yeast))	sp|Q5XG71|UTP20_MOUSE(Small subunit processome component 20 homolog OS=Mus musculus OX=10090 GN=Utp20 PE=1 SV=2)
Soltu.DM.01G018340	HCO3- transporter family	5.31111	0.92333	0.173876	2.47752	1.46e-66	0.767726	1.13e-79	1.37e-08	28.6333	134.393	26.6933	74.3033	XP_006337976.1(PREDICTED: boron transporter 1-like isoform X2 [Solanum tuberosum])	GO:0005452(molecular_function:inorganic anion exchanger activity); GO:0016021(cellular_component:integral component of membrane); GO:0005886(cellular_component:plasma membrane)	0	0	0	ENOG410XPHD(L:Replication, recombination and repair)	ENOG410XPHD(purine NTP-dependent helicase activity)	sp|Q8VYR7|BOR1_ARATH(Boron transporter 1 OS=Arabidopsis thaliana OX=3702 GN=BOR1 PE=1 SV=1)
Soltu.DM.03G015040	xyloglucan endotransglycosylase	7.9103	0.917002	0.115628	2.90816	1.66e-15	0.940061	2.96e-63	0.0210057	32.1667	226.58	30.1967	100.36	XP_006358261.1(PREDICTED: probable xyloglucan endotransglucosylase/hydrolase protein 23 [Solanum tuberosum])	GO:0042546(biological_process:cell wall biogenesis); GO:0005618(cellular_component:cell wall); GO:0048046(cellular_component:apoplast); GO:0071555(biological_process:cell wall organization); GO:0016762(molecular_function:xyloglucan:xyloglucosyl transferase activity); GO:0004553(molecular_function:hydrolase activity, hydrolyzing O-glycosyl compounds); GO:0010411(biological_process:xyloglucan metab…		TCH4	map04075(Plant hormone signal transduction)	COG2273(G:Carbohydrate transport and metabolism)	COG2273(transporter)	sp|Q38910|XTH23_ARATH(Probable xyloglucan endotransglucosylase/hydrolase protein 23 OS=Arabidopsis thaliana OX=3702 GN=XTH23 PE=2 SV=1)
Soltu.DM.03G015070	xyloglucan endotransglycosylase	6.09822	0.749977	0.122847	2.69003	1.04e-26	0.509942	2.77e-55	0.000356421	27.35	146.117	20.8467	78.3667	XP_006358262.1(PREDICTED: probable xyloglucan endotransglucosylase/hydrolase protein 23 [Solanum tuberosum])	GO:0042546(biological_process:cell wall biogenesis); GO:0005618(cellular_component:cell wall); GO:0048046(cellular_component:apoplast); GO:0071555(biological_process:cell wall organization); GO:0016762(molecular_function:xyloglucan:xyloglucosyl transferase activity); GO:0004553(molecular_function:hydrolase activity, hydrolyzing O-glycosyl compounds); GO:0010411(biological_process:xyloglucan metab…		TCH4	map04075(Plant hormone signal transduction)	COG2273(G:Carbohydrate transport and metabolism)	COG2273(hydrolase family 16)	sp|Q38910|XTH23_ARATH(Probable xyloglucan endotransglucosylase/hydrolase protein 23 OS=Arabidopsis thaliana OX=3702 GN=XTH23 PE=2 SV=1)
Soltu.DM.05G012120	Squamosa promoter-binding protein-like (SBP domain) transcription factor family protein	7.3679	0.959912	0.130547	2.83013	2.9e-24	0.968136	1.35e-51	0.000547028	9.95667	77.8667	10.36	29.1867	XP_006352164.1(PREDICTED: squamosa promoter-binding-like protein 16 [Solanum tuberosum])	GO:0005634(cellular_component:nucleus); GO:0046872(molecular_function:metal ion binding); GO:0003677(molecular_function:DNA binding)		0	0	ENOG410YD0Z(S:Function unknown)	ENOG410YD0Z(Squamosa promoter-binding-like protein)	sp|Q49I57|TGA1B_MAIZE(Teosinte glume architecture 1 OS=Zea mays OX=4577 GN=TGA1 PE=3 SV=1)
Soltu.DM.08G025850	cytochrome P450, family 706, subfamily A, polypeptide	29.4499	1.65746	0.0564518	3.69766	2.37e-08	0.677819	9.34e-51	0.077532	3.8	94.7	6.25	14.2467	XP_006367995.1(PREDICTED: ferruginol synthase-like [Solanum tuberosum])	GO:0004497(molecular_function:monooxygenase activity); GO:0016020(cellular_component:membrane); GO:0020037(molecular_function:heme binding); GO:0016709(molecular_function:oxidoreductase activity, acting on paired donors, with incorporation or reduction of molecular oxygen, NAD(P)H as one donor, and incorporation of one atom of oxygen); GO:0044550(biological_process:secondary metabolite biosynthet…		0	0	COG2124(Q:Secondary metabolites biosynthesis, transport and catabolism)	COG2124(Cytochrome p450)	sp|P24465|C71A1_PERAE(Cytochrome P450 71A1 OS=Persea americana OX=3435 GN=CYP71A1 PE=1 SV=2)
Soltu.DM.07G022400	xyloglucan endotransglucosylase/hydrolase	5.03745	1.00628	0.199807	2.678	2.64e-59	0.994165	2.13e-49	6.77e-05	81.0767	363.98	82.5	233.473	XP_006366771.1(PREDICTED: xyloglucan endotransglucosylase/hydrolase protein 15-like [Solanum tuberosum])	GO:0042546(biological_process:cell wall biogenesis); GO:0005618(cellular_component:cell wall); GO:0048046(cellular_component:apoplast); GO:0071555(biological_process:cell wall organization); GO:0016762(molecular_function:xyloglucan:xyloglucosyl transferase activity); GO:0004553(molecular_function:hydrolase activity, hydrolyzing O-glycosyl compounds); GO:0010411(biological_process:xyloglucan metab…		E2.4.1.207	0	COG2273(G:Carbohydrate transport and metabolism)	COG2273(hydrolase family 16)	sp|Q38911|XTH15_ARATH(Xyloglucan endotransglucosylase/hydrolase protein 15 OS=Arabidopsis thaliana OX=3702 GN=XTH15 PE=1 SV=1)
Soltu.DM.10G025790	hypothetical protein	14.6354	0.996064	0.0682982	2.27628	9.33e-41	0.998868	4.34e-48	0.0228726	56.0233	704.843	54.9167	132.53	XP_015165546.1(PREDICTED: LOW QUALITY PROTEIN: ABC transporter F family member 4-like [Solanum tuberosum])	0		0	0	0	0	0
Soltu.DM.01G046680	RING/U-box superfamily protein	6.71046	0.750612	0.11202	3.07051	1.36e-13	0.731868	1.22e-46	0.00744925	58.25	325.477	35.4367	166.187	XP_006346328.1(PREDICTED: E3 ubiquitin ligase BIG BROTHER-related [Solanum tuberosum])	GO:0043161(biological_process:proteasome-mediated ubiquitin-dependent protein catabolic process); GO:0016874(molecular_function:ligase activity); GO:0061630(molecular_function:ubiquitin protein ligase activity)		0	0	ENOG41121N2(O:Posttranslational modification, protein turnover, chaperones)	ENOG41121N2(zinc ion binding)	sp|Q852U6|RHY1A_ARATH(Probable E3 ubiquitin-protein ligase RHY1A OS=Arabidopsis thaliana OX=3702 GN=RHY1A PE=2 SV=1)
Soltu.DM.08G030120	growth-regulating factor	5.89712	1.44922	0.246419	1.49934	4.25e-24	0.42178	5.1e-39	0.751036	8.01667	41.5967	11.66	12.5	XP_006343776.1(PREDICTED: growth-regulating factor 8-like [Solanum tuberosum])	GO:0032502(biological_process:developmental process); GO:0006355(biological_process:regulation of transcription, DNA-templated); GO:0005634(cellular_component:nucleus); GO:0006351(biological_process:transcription, DNA-templated); GO:0005524(molecular_function:ATP binding)		0	0	ENOG41113EA(K:Transcription)	ENOG41113EA(growth-regulating factor)	sp|Q9SU44|GRF8_ARATH(Growth-regulating factor 8 OS=Arabidopsis thaliana OX=3702 GN=GRF8 PE=2 SV=1)
Soltu.DM.08G003250	cytochrome P450, family 707, subfamily A, polypeptide	5.71473	1.19765	0.209569	3.48582	1.53e-112	0.627131	6.21e-39	1.55e-16	108.963	549.117	132.41	398.017	XP_015170660.1(PREDICTED: ABA 8'-hydroxylase CYP707A1 isoform X1 [Solanum tuberosum])	GO:0004497(molecular_function:monooxygenase activity); GO:0010268(biological_process:brassinosteroid homeostasis); GO:0016132(biological_process:brassinosteroid biosynthetic process); GO:0020037(molecular_function:heme binding); GO:0016709(molecular_function:oxidoreductase activity, acting on paired donors, with incorporation or reduction of molecular oxygen, NAD(P)H as one donor, and incorporati…		CYP707A	map00906(Carotenoid biosynthesis)	COG2124(Q:Secondary metabolites biosynthesis, transport and catabolism)	COG2124(Cytochrome p450)	sp|K4CI52|ABAH2_SOLLC(Abscisic acid 8'-hydroxylase CYP707A2 OS=Solanum lycopersicum OX=4081 GN=CYP707A2 PE=2 SV=1)
Soltu.DM.12G020770	Xyloglucan endotransglucosylase/hydrolase family protein	5.28445	1.07942	0.204313	2.36786	2.21e-35	0.873898	3.46e-37	6.34e-11	11.6267	53.72	12.59	28.8433	NP_001234213.2(xyloglucan endo-transglycosylase precursor [Solanum lycopersicum])	GO:0042546(biological_process:cell wall biogenesis); GO:0005618(cellular_component:cell wall); GO:0048046(cellular_component:apoplast); GO:0071555(biological_process:cell wall organization); GO:0016762(molecular_function:xyloglucan:xyloglucosyl transferase activity); GO:0004553(molecular_function:hydrolase activity, hydrolyzing O-glycosyl compounds); GO:0010411(biological_process:xyloglucan metab…		TCH4;E2.4.1.207	map04075(Plant hormone signal transduction)	COG2273(G:Carbohydrate transport and metabolism)	COG2273(hydrolase family 16)	sp|Q38857|XTH22_ARATH(Xyloglucan endotransglucosylase/hydrolase protein 22 OS=Arabidopsis thaliana OX=3702 GN=XTH22 PE=1 SV=1)
Soltu.DM.06G031200	C2H2 and C2HC zinc fingers superfamily protein	5.58745	1.00224	0.179572	2.37089	9.11e-14	0.999396	2.23e-34	0.139952	20.55	97.5467	20.3333	50.4367	XP_006350750.1(PREDICTED: zinc finger protein ZAT11-like [Solanum tuberosum])	GO:0003676(molecular_function:nucleic acid binding)		0	0	COG5048(S:Function unknown)	COG5048(Zinc finger protein)	sp|Q9SLD4|ZAT11_ARATH(Zinc finger protein ZAT11 OS=Arabidopsis thaliana OX=3702 GN=ZAT11 PE=2 SV=1)
Soltu.DM.02G013460	conserved hypothetical protein	6.89728	1.38502	0.201684	0.839479	1.66e-14	0.684402	2.51e-34	0.999791	7.09667	41.8167	9.8	6.18	XP_015166624.1(PREDICTED: uncharacterized protein LOC102592248 [Solanum tuberosum])	GO:0016021(cellular_component:integral component of membrane)		0	0	ENOG41116UE(S:Function unknown)	ENOG41116UE(-)	0
Soltu.DM.03G017520	SNARE-like superfamily protein	7.18075	1.14723	0.159957	1.77695	1.68e-30	0.872944	2.78e-33	0.342629	5.34333	41.0567	6.47	9.53333	XP_006353307.1(PREDICTED: 25.3 kDa vesicle transport protein [Solanum tuberosum])	GO:0006887(biological_process:exocytosis); GO:0016021(cellular_component:integral component of membrane); GO:0006906(biological_process:vesicle fusion); GO:0031201(cellular_component:SNARE complex); GO:0005484(molecular_function:SNAP receptor activity); GO:0000149(molecular_function:SNARE binding)		SEC22	map04145(Phagosome); map04130(SNARE interactions in vesicular transport)	COG5143(A:RNA processing and modification)	COG5143(cleavage and polyadenylation specificity factor)	sp|Q94AU2|SEC22_ARATH(25.3 kDa vesicle transport protein OS=Arabidopsis thaliana OX=3702 GN=SEC22 PE=2 SV=1)
Soltu.DM.09G023640	TOXICOS EN LEVADURA	5.72487	0.822272	0.143839	1.29795	4.67e-21	0.801047	3.85e-31	0.891346	10.2733	50.2267	8.37667	13.8367	XP_015170065.1(PREDICTED: RING-H2 finger protein ATL2 [Solanum tuberosum])	GO:0010200(biological_process:response to chitin); GO:0043161(biological_process:proteasome-mediated ubiquitin-dependent protein catabolic process); GO:0016021(cellular_component:integral component of membrane); GO:0006952(biological_process:defense response); GO:0046872(molecular_function:metal ion binding); GO:0061630(molecular_function:ubiquitin protein ligase activity)		0	0	ENOG41121N2(J:Translation, ribosomal structure and biogenesis)	ENOG41121N2(Ribosomal protein)	sp|Q8L9T5|ATL2_ARATH(RING-H2 finger protein ATL2 OS=Arabidopsis thaliana OX=3702 GN=ATL2 PE=2 SV=2)
Soltu.DM.08G025730	hypothetical protein	5.89811	1.41416	0.240401	1.78158	9.34e-13	0.608789	6.79e-31	0.402427	11.0467	25.1533	15	18.5833	XP_006363738.2(PREDICTED: flavonoid 3',5'-hydroxylase-like [Solanum tuberosum])	GO:0004497(molecular_function:monooxygenase activity); GO:0016705(molecular_function:oxidoreductase activity, acting on paired donors, with incorporation or reduction of molecular oxygen); GO:0020037(molecular_function:heme binding); GO:0016709(molecular_function:oxidoreductase activity, acting on paired donors, with incorporation or reduction of molecular oxygen, NAD(P)H as one donor, and incorp…		0	0	COG2124(Q:Secondary metabolites biosynthesis, transport and catabolism)	COG2124(Cytochrome p450)	sp|O64636|C76C1_ARATH(Cytochrome P450 76C1 OS=Arabidopsis thaliana OX=3702 GN=CYP76C1 PE=2 SV=1)
Soltu.DM.08G025860	cytochrome P450, family 706, subfamily A, polypeptide	7.63416	1.52609	0.200281	0.918054	4.76e-35	0.339959	4.03e-30	0.999791	8.70667	61.94	13.3833	8.14333	XP_015084943.1(ferruginol synthase-like [Solanum pennellii])	GO:0004497(molecular_function:monooxygenase activity); GO:0016705(molecular_function:oxidoreductase activity, acting on paired donors, with incorporation or reduction of molecular oxygen); GO:0020037(molecular_function:heme binding); GO:0016709(molecular_function:oxidoreductase activity, acting on paired donors, with incorporation or reduction of molecular oxygen, NAD(P)H as one donor, and incorp…		0	0	COG2124(Q:Secondary metabolites biosynthesis, transport and catabolism)	COG2124(Cytochrome p450)	sp|O81973|C93A3_SOYBN(Cytochrome P450 93A3 OS=Glycine max OX=3847 GN=CYP93A3 PE=2 SV=1)
Soltu.DM.10G005570	WRKY family transcription factor	5.1283	1.23768	0.242055	1.95457	3.11e-15	0.761444	3.84e-28	0.125886	83.09	382.87	100.717	173.817	XP_006366562.1(PREDICTED: probable WRKY transcription factor 30 [Solanum tuberosum])	GO:0003700(molecular_function:transcription factor activity, sequence-specific DNA binding); GO:0043565(molecular_function:sequence-specific DNA binding); GO:0005634(cellular_component:nucleus); GO:0006351(biological_process:transcription, DNA-templated)		0	0	ENOG410YBEV(K:Transcription)	ENOG410YBEV(Transcription factor)	sp|Q9FL62|WRK30_ARATH(Probable WRKY transcription factor 30 OS=Arabidopsis thaliana OX=3702 GN=WRKY30 PE=1 SV=1)
Soltu.DM.06G002870	Ribosomal protein S4 (RPS4A) family protein	5836	1	0.00015749	1	2.24e-23	1	5.45e-24	1	0	76.61	0	0	XP_004240421.1(40S ribosomal protein S4 [Solanum lycopersicum])	GO:0005840(cellular_component:ribosome); GO:0016021(cellular_component:integral component of membrane); GO:0019843(molecular_function:rRNA binding); GO:0003735(molecular_function:structural constituent of ribosome); GO:0003723(molecular_function:RNA binding); GO:0006412(biological_process:translation); GO:0022627(cellular_component:cytosolic small ribosomal subunit)		RP-S4e, RPS4	map03010(Ribosome)	COG1471(J:Translation, ribosomal structure and biogenesis)	COG1471((ribosomal) protein)	sp|P46300|RS4_SOLTU(40S ribosomal protein S4 OS=Solanum tuberosum OX=4113 GN=RPS4 PE=2 SV=1)
Soltu.DM.09G019380	conserved hypothetical protein	7.27741	1.46032	0.200391	1.43556	2.08e-17	0.59694	3.18e-23	0.876958	5.72667	36.2567	8.51667	8.74333	XP_006355864.1(PREDICTED: uncharacterized protein LOC102606119 isoform X2 [Solanum tuberosum])	GO:0003676(molecular_function:nucleic acid binding)		0	0	ENOG4112CT4(S:Function unknown)	ENOG4112CT4(expressed protein)	0
Soltu.DM.05G007110	conserved hypothetical protein	5.1838	1.043	0.201053	1.54085	2.93e-39	0.95763	9.26e-23	0.288281	79.0333	339.553	82.9867	128.753	TMW81986.1(hypothetical protein EJD97_007195 [Solanum chilense])	0		0	0	COG1236(S:Function unknown)	COG1236(zinc finger MYND domain-containing protein 15-like)	0
Soltu.DM.06G010440	Heavy metal transport/detoxification superfamily protein	7.67489	1.37172	0.179299	1.44834	1.15e-26	0.654703	2.23e-19	0.808653	25.61	158.103	34.7333	38.7167	XP_016497014.1(PREDICTED: heavy metal-associated isoprenylated plant protein 20-like [Nicotiana tabacum])	GO:0005737(cellular_component:cytoplasm); GO:0046916(biological_process:cellular transition metal ion homeostasis); GO:0046872(molecular_function:metal ion binding); GO:0030001(biological_process:metal ion transport); GO:0046914(molecular_function:transition metal ion binding)		0	0	ENOG410Z7ZQ(S:Function unknown)	ENOG410Z7ZQ(Heavy-metal-associated domain)	sp|O82089|CCH_ARATH(Copper transport protein CCH OS=Arabidopsis thaliana OX=3702 GN=CCH PE=1 SV=1)
Soltu.DM.11G008970	nodulin MtN21 /EamA-like transporter family protein	5.13607	1.31954	0.257051	0.819145	3.7e-21	0.115714	3.43e-18	0.660629	31.6233	143.013	42.03	27.25	XP_006351047.1(PREDICTED: WAT1-related protein At1g68170-like [Solanum tuberosum])	GO:0022857(molecular_function:transmembrane transporter activity); GO:0016021(cellular_component:integral component of membrane); GO:0005886(cellular_component:plasma membrane)		0	0	ENOG410YFQG(K:Transcription)	ENOG410YFQG(LSM3 homolog, U6 small nuclear RNA associated (S. cerevisiae))	sp|F4HVM3|WTR10_ARATH(WAT1-related protein At1g68170 OS=Arabidopsis thaliana OX=3702 GN=At1g68170 PE=3 SV=1)
Soltu.DM.04G028760	hypothetical protein	6.56094	1.65285	0.25266	1.3304	2.98e-08	0.569881	1.39e-16	0.998496	14.4233	60.33	20.7533	17.21	PHT84142.1(hypothetical protein T459_12585 [Capsicum annuum])	0		0	0	0	0	0
Soltu.DM.01G035530	Rho GTPase activating protein with PAK-box/P21-Rho-binding domain	5.62402	2.53141	0.4508	1.48928	4.25e-24	3.64505e-05	3.53e-14	0.702397	10.3833	52.4367	25.98	15.9667	XP_006339761.1(PREDICTED: rho GTPase-activating protein 3 [Solanum tuberosum])	GO:0009664(biological_process:plant-type cell wall organization); GO:0009531(cellular_component:secondary cell wall); GO:0007165(biological_process:signal transduction); GO:0005886(cellular_component:plasma membrane)		0	0	ENOG410XRR2(S:Function unknown)	ENOG410XRR2(rho GTPase activating protein)	sp|Q8GYY5|RGAP3_ARATH(Rho GTPase-activating protein 3 OS=Arabidopsis thaliana OX=3702 GN=ROPGAP3 PE=2 SV=1)
Soltu.DM.03G004310	Radical SAM superfamily protein	5.57543	1.76568	0.317293	1.02319	1.15e-16	0.23804	7.03e-14	0.999791	8.99667	43.0433	15.8533	9.63333	XP_006366986.1(PREDICTED: probable dual-specificity RNA methyltransferase RlmN [Solanum tuberosum])	GO:0005737(cellular_component:cytoplasm); GO:0030488(biological_process:tRNA methylation); GO:0051536(molecular_function:iron-sulfur cluster binding); GO:0008173(molecular_function:RNA methyltransferase activity); GO:0006364(biological_process:rRNA processing); GO:0070475(biological_process:rRNA base methylation)		rlmN	0	COG0820(J:Translation, ribosomal structure and biogenesis)	COG0820(rRNA (adenine-C2-)-methyltransferase activity)	sp|Q2JMN2|RLMN_SYNJB(Probable dual-specificity RNA methyltransferase RlmN OS=Synechococcus sp. (strain JA-2-3B'a(2-13)) OX=321332 GN=rlmN PE=3 SV=1)
Soltu.DM.04G002510	nodulin MtN21 /EamA-like transporter family protein	6.11169	0.981024	0.160827	1.2826	2.39e-12	0.982945	1.53e-13	0.968484	4.66333	28.29	4.91	6.23667	XP_006360424.2(PREDICTED: WAT1-related protein At3g30340-like [Solanum tuberosum])	GO:0022857(molecular_function:transmembrane transporter activity); GO:0016021(cellular_component:integral component of membrane); GO:0005886(cellular_component:plasma membrane)		0	0	ENOG410YEU9(S:Function unknown)	ENOG410YEU9(Auxin-induced protein)	sp|Q9LI65|WTR24_ARATH(WAT1-related protein At3g30340 OS=Arabidopsis thaliana OX=3702 GN=At3g30340 PE=2 SV=1)
Soltu.DM.03G006520	cell division protein ftsH, putative	6.85907	1.78915	0.261592	1.11683	1.04e-32	0.195344	3.81e-13	0.999791	6.84667	39.9467	12.1967	7.98	XP_015164042.1(PREDICTED: probable inactive ATP-dependent zinc metalloprotease FTSHI 3, chloroplastic [Solanum tuberosum])	GO:0004176(molecular_function:ATP-dependent peptidase activity); GO:0009941(cellular_component:chloroplast envelope); GO:0004222(molecular_function:metalloendopeptidase activity); GO:0016021(cellular_component:integral component of membrane); GO:0005739(cellular_component:mitochondrion); GO:0005524(molecular_function:ATP binding); GO:0006508(biological_process:proteolysis); GO:0008237(molecular_f…		0	0	COG0465(S:Function unknown)	COG0465(Pfam:DUF231)	sp|Q9M895|FTSI3_ARATH(Probable inactive ATP-dependent zinc metalloprotease FTSHI 3, chloroplastic OS=Arabidopsis thaliana OX=3702 GN=FTSHI3 PE=1 SV=1)
Soltu.DM.11G008840	nodulin MtN21 /EamA-like transporter family protein	6.41248	1.30321	0.203943	0.951925	8.57e-23	0.74492	1.49e-12	0.999791	8.47667	47.5267	10.9833	8.47	XP_006351017.1(PREDICTED: WAT1-related protein At5g64700-like [Solanum tuberosum])	GO:0022857(molecular_function:transmembrane transporter activity); GO:0016021(cellular_component:integral component of membrane)		0	0	ENOG410Y944(S:Function unknown)	ENOG410Y944(EamA-like transporter family)	sp|Q9FGG3|WTR45_ARATH(WAT1-related protein At5g64700 OS=Arabidopsis thaliana OX=3702 GN=At5g64700 PE=2 SV=1)
Soltu.DM.04G024840	metallothionein 2B	6.46183	1.43401	0.222252	0.697093	1.19e-38	0.477534	1.54e-12	0.034087	688.513	2906.63	889.15	421.543	XP_015159924.1(PREDICTED: metallothionein-like protein type 2 A isoform X1 [Solanum tuberosum])	GO:0046872(molecular_function:metal ion binding)		0	0	ENOG410Z616(S:Function unknown)	ENOG410Z616(metallothionein-like protein)	sp|Q40157|MT2A_SOLLC(Metallothionein-like protein type 2 A OS=Solanum lycopersicum OX=4081 GN=MTA PE=2 SV=1)
Soltu.DM.02G013870	conserved hypothetical protein	5.28972	1.25305	0.237317	1.68466	3.22e-13	0.793297	2.47e-12	0.492221	6.91	30.3533	8.64	12.14	XP_006365566.1(PREDICTED: uncharacterized protein LOC102591770 [Solanum tuberosum])	GO:0016021(cellular_component:integral component of membrane)		0	0	ENOG410Z6QM(S:Function unknown)	ENOG410Z6QM(-)	0
Soltu.DM.12G005330	RAD-like	6.52886	1.44147	0.220994	0.677311	1.33e-14	0.542455	4.52e-12	0.889127	5.11667	28.1433	7.39333	3.61	XP_006342582.1(PREDICTED: protein RADIALIS-like 3 [Solanum tuberosum])	GO:0005634(cellular_component:nucleus); GO:0003677(molecular_function:DNA binding)		0	0	COG5269(K:Transcription); ENOG410YUEI(K:Transcription)	COG5269(Transcription factor); ENOG410YUEI(Myb-like DNA-binding domain)	sp|Q1A173|RADL6_ARATH(Protein RADIALIS-like 6 OS=Arabidopsis thaliana OX=3702 GN=RL6 PE=2 SV=1)
Soltu.DM.01G025170	gibberellin 2-oxidase	6.20994	0.920734	0.148305	4.45851	3.31e-39	0.953394	1.17e-11	1.23e-06	4.77	26.0167	4.46	22.2933	XP_006349164.1(PREDICTED: gibberellin 2-beta-dioxygenase 2-like [Solanum tuberosum])	GO:0052634(molecular_function:C-19 gibberellin 2-beta-dioxygenase activity); GO:0009639(biological_process:response to red or far red light); GO:0051213(molecular_function:dioxygenase activity); GO:0009416(biological_process:response to light stimulus); GO:0046872(molecular_function:metal ion binding); GO:0045487(biological_process:gibberellin catabolic process); GO:0016491(molecular_function:oxi…		E1.14.11.13	map00904(Diterpenoid biosynthesis)	COG3491(K:Transcription)	COG3491(DNA methyltransferase 1 associated protein 1)	sp|Q9XHM5|G2OX2_PEA(Gibberellin 2-beta-dioxygenase 2 OS=Pisum sativum OX=3888 GN=GA2OX2 PE=2 SV=1)
Soltu.DM.06G029970	PHYTOSULFOKINE 3 PRECURSOR	8.57644	1.83232	0.214389	0.817023	5.4e-28	0.18927	2.72e-11	0.928111	23.73	173.603	41.81	20.6633	XP_006347224.1(PREDICTED: putative phytosulfokines 6 [Solanum tuberosum])	GO:0005576(cellular_component:extracellular region); GO:0008083(molecular_function:growth factor activity); GO:0008283(biological_process:cell proliferation)		0	0	ENOG410ZCWR(S:Function unknown)	ENOG410ZCWR(Phytosulfokines)	sp|Q8LA14|PSK6_ARATH(Putative phytosulfokines 6 OS=Arabidopsis thaliana OX=3702 GN=PSK6 PE=2 SV=2)
Soltu.DM.08G028860	glycine-rich protein	5.75449	1.52747	0.266237	0.979349	1.11e-25	0.312314	3.34e-11	0.999791	589.083	2945.49	894.217	601.65	XP_006343871.1(PREDICTED: hornerin-like [Solanum tuberosum])	0		0	0	ENOG410YW3H(S:Function unknown)	ENOG410YW3H(-)	0
Soltu.DM.01G032140	hypothetical protein	7.39651	1.98378	0.269221	1.9432	1.87e-07	0.482403	3.59e-11	0.809157	41.07	201.46	67.8633	78.4567	XP_015166816.1(PREDICTED: protein LITTLE ZIPPER 2-like [Solanum tuberosum])	0		0	0	ENOG4111AX1(S:Function unknown)	ENOG4111AX1(Domain of unknown function (DUF296))	0
Soltu.DM.11G001110	hypothetical protein	5.42232	1.47053	0.270978	1.07296	5.74e-50	0.457892	5.23e-11	0.999791	19.6733	28.02	19.1533	22.84	XP_015166407.1(PREDICTED: uncharacterized protein LOC107061536 isoform X1 [Solanum tuberosum])	0		0	0	0	0	0
Soltu.DM.04G036590	conserved hypothetical protein	5.12836	1.14421	0.223903	0.793774	5.88e-12	0.899755	2.2e-10	0.966822	48.91	214.8	55.1767	40.36	PHU20937.1(hypothetical protein BC332_12088 [Capsicum chinense])	GO:0016021(cellular_component:integral component of membrane)		0	0	ENOG410Z9B5(S:Function unknown)	ENOG410Z9B5(-)	0
Soltu.DM.02G011950	phloem protein 2-A1	5.12843	1.46097	0.285618	0.892008	3.34e-23	0.434898	5.31e-10	0.998419	7.68667	29.3233	11.4667	7.11333	XP_006362593.1(PREDICTED: protein PHLOEM PROTEIN 2-LIKE A1-like isoform X2 [Solanum tuberosum])	0		0	0	ENOG410YIYF(S:Function unknown)	ENOG410YIYF(Protein PHLOEM protein 2-LIKE)	sp|O81865|P2A01_ARATH(Protein PHLOEM PROTEIN 2-LIKE A1 OS=Arabidopsis thaliana OX=3702 GN=PP2A1 PE=2 SV=1)
Soltu.DM.04G024910	metallothionein 2B	6.01102	1.40033	0.233509	0.878582	2.5e-21	0.514165	8.36e-10	0.977294	1712.97	7982.01	2402.65	1523.05	NP_001234720.1(metallothionein-like protein type 2 A [Solanum lycopersicum])	GO:0046872(molecular_function:metal ion binding)		0	0	ENOG410Z616(S:Function unknown)	ENOG410Z616(metallothionein-like protein)	sp|Q40157|MT2A_SOLLC(Metallothionein-like protein type 2 A OS=Solanum lycopersicum OX=4081 GN=MTA PE=2 SV=1)
Soltu.DM.12G022060	Late embryogenesis abundant (LEA) hydroxyproline-rich glycoprotein family	5.00012	1.58439	0.317704	1.51651	1e-08	0.535932	1.05e-09	0.895687	17.6967	74.5333	27.5133	27.6667	XP_006363525.1(PREDICTED: protein NDR1-like [Solanum tuberosum])	GO:0016021(cellular_component:integral component of membrane)		0	0	ENOG410XSW7(S:Function unknown); ENOG410ZRC6(S:Function unknown); ENOG41113EN(U:Intracellular trafficking, secretion, and vesicular transport)	ENOG410XSW7(Breast carcinoma amplified sequence); ENOG410ZRC6(-); ENOG41113EN(disease resistance)	sp|O48915|NDR1_ARATH(Protein NDR1 OS=Arabidopsis thaliana OX=3702 GN=NDR1 PE=1 SV=1)
Soltu.DM.08G025810	cytochrome P450, family 706, subfamily A, polypeptide	28.5136	1.44682	0.0510837	1.89532	3.41e-24	0.813364	4.09e-09	0.655578	19.32	460.187	26.9767	37.5767	XP_015161323.1(PREDICTED: cytochrome P450 93A3-like, partial [Solanum tuberosum])	GO:0004497(molecular_function:monooxygenase activity); GO:0016705(molecular_function:oxidoreductase activity, acting on paired donors, with incorporation or reduction of molecular oxygen); GO:0020037(molecular_function:heme binding); GO:0016709(molecular_function:oxidoreductase activity, acting on paired donors, with incorporation or reduction of molecular oxygen, NAD(P)H as one donor, and incorp…		0	0	COG2124(Q:Secondary metabolites biosynthesis, transport and catabolism)	COG2124(Cytochrome p450)	sp|O81973|C93A3_SOYBN(Cytochrome P450 93A3 OS=Glycine max OX=3847 GN=CYP93A3 PE=2 SV=1)
Soltu.DM.08G028870	hypothetical protein	5.55539	1.41705	0.255751	1.02783	9.81e-16	0.375469	4.69e-09	0.999791	44.5167	213.5	62.9667	48	XP_006343872.1(PREDICTED: uncharacterized protein LOC102592537 [Solanum tuberosum])	0		0	0	0	0	0
Soltu.DM.01G046230	phytosulfokine 5 precursor	5.22721	0.937566	0.179603	0.821323	2.97e-10	0.965681	6.27e-09	0.999791	49.9	188.5	45.9367	41.9467	TMX04974.1(hypothetical protein EJD97_003759 [Solanum chilense])	GO:0005576(cellular_component:extracellular region); GO:0008083(molecular_function:growth factor activity); GO:0008283(biological_process:cell proliferation)		0	0	ENOG410ZAZR(S:Function unknown); ENOG41116ZZ(S:Function unknown)	ENOG410ZAZR(Phytosulfokines); ENOG41116ZZ(Phytosulfokines)	sp|Q9FEB4|PSK5_ARATH(Phytosulfokines 5 OS=Arabidopsis thaliana OX=3702 GN=PSK5 PE=2 SV=1)
Soltu.DM.07G009270	pre-mRNA-processing protein 40A	5.95009	1.5648	0.264124	0.975802	1.13e-30	0.50397	2.01e-08	0.999791	14.1333	72.6267	21.8333	14.3233	XP_015162440.1(PREDICTED: pre-mRNA-processing protein 40A-like isoform X3 [Solanum tuberosum])	0		PRPF40, PRP40	map03040(Spliceosome)	COG5104(A:RNA processing and modification)	COG5104(PRP40 pre-mRNA processing factor 40 homolog)	sp|B6EUA9|PR40A_ARATH(Pre-mRNA-processing protein 40A OS=Arabidopsis thaliana OX=3702 GN=PRP40A PE=1 SV=1)
Soltu.DM.04G018270	Iron-sulphur cluster biosynthesis family protein	6.40858	1.43585	0.223303	0.76454	2.66e-27	0.695225	2.26e-08	0.968484	10.2933	57.7533	14.88	8.36	XP_006340030.1(PREDICTED: uncharacterized protein At5g03900, chloroplastic [Solanum tuberosum])	GO:0016021(cellular_component:integral component of membrane)		0	0	COG0316(S:Function unknown); ENOG410XVC6(S:Function unknown)	COG0316(-); ENOG410XVC6(-)	sp|Q8GW20|Y5390_ARATH(Uncharacterized protein At5g03900, chloroplastic OS=Arabidopsis thaliana OX=3702 GN=At5g03900 PE=2 SV=2)
Soltu.DM.01G044000	Vacuolar iron transporter (VIT) family protein	7.50547	1.80406	0.241413	1.10794	9.87e-07	0.624456	9.89e-08	0.999791	7.48333	47.42	13.1167	8.56333	XP_006351817.1(PREDICTED: vacuolar iron transporter homolog 4-like [Solanum tuberosum])	GO:0071281(biological_process:cellular response to iron ion); GO:0071421(biological_process:manganese ion transmembrane transport); GO:0030026(biological_process:cellular manganese ion homeostasis); GO:0016021(cellular_component:integral component of membrane); GO:0016020(cellular_component:membrane); GO:0006880(biological_process:intracellular sequestering of iron ion); GO:0005623(cellular_compo…		VIT	0	COG1814(Z:Cytoskeleton)	COG1814(Actin-related protein)	sp|Q9M2C0|VITH4_ARATH(Vacuolar iron transporter homolog 4 OS=Arabidopsis thaliana OX=3702 GN=At3g43660 PE=2 SV=1)
Soltu.DM.10G015320	Ribosomal protein L36e family protein	6.25237	1.70163	0.270531	1.09082	4.16e-21	0.4716	1.05e-07	0.999791	8.69667	46.08	15.0233	10.1567	XP_006349632.1(PREDICTED: 60S ribosomal protein L36-2-like [Solanum tuberosum])	GO:0003735(molecular_function:structural constituent of ribosome); GO:0004672(molecular_function:protein kinase activity); GO:0006412(biological_process:translation); GO:0005524(molecular_function:ATP binding); GO:0005840(cellular_component:ribosome)		RP-L36e, RPL36	map03010(Ribosome)	COG5051(J:Translation, ribosomal structure and biogenesis)	COG5051(60S ribosomal protein l36)	sp|O80929|RL361_ARATH(60S ribosomal protein L36-1 OS=Arabidopsis thaliana OX=3702 GN=RPL36A PE=3 SV=1)
Soltu.DM.01G041080	conserved hypothetical protein	8.8441	1.38678	0.157546	0.856803	5.03e-07	0.841055	4.04e-07	1	48.7167	290.4	64.2733	40.7533	TMX05118.1(hypothetical protein EJD97_002166 [Solanum chilense])	0		0	0	ENOG410ZAK7(S:Function unknown)	ENOG410ZAK7(-)	0
Soltu.DM.03G036040	Mannose-binding lectin superfamily protein	7.18832	1.80499	0.252306	0.745297	2.95e-15	0.51213	5.98e-07	0.971302	5.44667	33.1767	9.66333	4.23333	XP_006343016.1(PREDICTED: jacalin-related lectin 19 [Solanum tuberosum])	GO:0030246(molecular_function:carbohydrate binding)		0	0	ENOG410Y7QC(S:Function unknown)	ENOG410Y7QC(jacalin lectin family protein)	sp|Q9SSM3|JAL19_ARATH(Jacalin-related lectin 19 OS=Arabidopsis thaliana OX=3702 GN=JAL19 PE=2 SV=1)
Soltu.DM.01G021890	Heavy metal transport/detoxification superfamily protein	5.53111	1.64328	0.297848	0.785	9.73e-21	0.261258	1.01e-06	0.483937	17.3367	83.91	28.64	14.4567	XP_006342796.1(PREDICTED: uncharacterized protein LOC102580148 [Solanum tuberosum])	GO:0005737(cellular_component:cytoplasm); GO:0046916(biological_process:cellular transition metal ion homeostasis); GO:0046872(molecular_function:metal ion binding); GO:0030001(biological_process:metal ion transport); GO:0046914(molecular_function:transition metal ion binding)		0	0	COG2608(T:Signal transduction mechanisms)	COG2608(Phosphatase)	sp|Q84J88|HIP36_ARATH(Heavy metal-associated isoprenylated plant protein 36 OS=Arabidopsis thaliana OX=3702 GN=HIPP36 PE=2 SV=1)
Soltu.DM.S002100	Protein of unknown function (DUF567)	6.5669	2.11495	0.323205	0.805882	0.119223	0.822641	2.12e-06	0.999791	7.68667	43.0733	16.0433	6.25333	XP_004245620.2(protein LURP-one-related 11-like isoform X1 [Solanum lycopersicum])	0		0	0	ENOG410YJE2(S:Function unknown)	ENOG410YJE2(LURP-one-related)	sp|Q9LUM1|LOR11_ARATH(Protein LURP-one-related 11 OS=Arabidopsis thaliana OX=3702 GN=At3g14260 PE=2 SV=1)
Soltu.DM.09G028600	S-adenosyl-L-methionine-dependent methyltransferases superfamily protein	6.01203	2.06208	0.344176	0.974359	3.07e-14	0.1499	2.74e-06	0.999791	5.26667	27.5267	10.78	5.33667	TMW83406.1(hypothetical protein EJD97_001825 [Solanum chilense])	GO:0008168(molecular_function:methyltransferase activity)		SAMT	0	ENOG4112BHH(S:Function unknown)	ENOG4112BHH(carboxyl methyltransferase)	sp|Q9SPV4|SAMT_CLABR(Salicylate carboxymethyltransferase OS=Clarkia breweri OX=36903 GN=SAMT PE=1 SV=1)
Soltu.DM.02G014860	Leucine-rich repeat transmembrane protein kinase	5.85681	1.85481	0.317817	0.849752	1.03e-16	0.19131	5.19e-06	0.975842	20.28	104.373	36.87	18.0333	XP_006358074.2(PREDICTED: probable LRR receptor-like serine/threonine-protein kinase At1g53430 isoform X1 [Solanum tuberosum])	0		0	0	COG0515(S:Function unknown); COG4886(S:Function unknown)	COG0515(Protein of unknown function (DUF1264)); COG4886(leucine Rich Repeat)	sp|C0LGG9|Y5344_ARATH(Probable LRR receptor-like serine/threonine-protein kinase At1g53440 OS=Arabidopsis thaliana OX=3702 GN=At1g53440 PE=2 SV=2)
Soltu.DM.01G004900	Protein kinase superfamily protein	7.45307	1.8188	0.243983	3.22642	5.07e-10	0.430112	8.83e-06	0.104577	6.11333	36.46	11.0767	20.58	XP_006366547.1(PREDICTED: probable receptor-like protein kinase At1g67000 [Solanum tuberosum])	GO:0004674(molecular_function:protein serine/threonine kinase activity); GO:0016021(cellular_component:integral component of membrane); GO:0030247(molecular_function:polysaccharide binding); GO:0005524(molecular_function:ATP binding); GO:0004672(molecular_function:protein kinase activity)		0	0	COG0515(T:Signal transduction mechanisms)	COG0515(Serine Threonine protein kinase)	sp|P93604|LRK10_WHEAT(Rust resistance kinase Lr10 OS=Triticum aestivum OX=4565 GN=LRK10 PE=2 SV=1)
Soltu.DM.02G012750	P-loop containing nucleoside triphosphate hydrolases superfamily protein	63.5322	3.06918	0.0489321	0.774805	8.39e-42	0.462729	6.82e-05	0.999791	2.68667	143.097	7.90667	2.16333	XP_010316971.1(AAA-ATPase ASD, mitochondrial isoform X3 [Solanum lycopersicum])	GO:0016021(cellular_component:integral component of membrane); GO:0005524(molecular_function:ATP binding)		0	0	COG0465(S:Function unknown)	COG0465(CASP-like protein)	sp|Q9LH84|AATP5_ARATH(AAA-ATPase At3g28510 OS=Arabidopsis thaliana OX=3702 GN=At3g28510 PE=2 SV=1)
Soltu.DM.10G018160	Vacuolar sorting protein 9 (VPS9) domain	9.90185	0.922531	0.0938336	0.320357	0.000422518	0.988628	0.000444219	1	3.48667	26.6667	3.08667	1.11667	XP_006365310.1(PREDICTED: pentatricopeptide repeat-containing protein At1g62350-like isoform X1 [Solanum tuberosum])	0		0	0	ENOG410YKWE(S:Function unknown)	ENOG410YKWE(Pentatricopeptide repeat-containing protein)	0
Soltu.DM.12G010920	HSP20-like chaperones superfamily protein	5.0877	1.44484	0.285442	1.46071	8.1e-06	0.814794	0.000563664	0.976673	6.60667	28.3333	9.19667	9.80333	XP_006346594.1(PREDICTED: 26.5 kDa heat shock protein, mitochondrial [Solanum tuberosum])	GO:0009408(biological_process:response to heat); GO:0009644(biological_process:response to high light intensity); GO:0042542(biological_process:response to hydrogen peroxide)		HSP20	map04141(Protein processing in endoplasmic reticulum)	COG0071(S:Function unknown)	COG0071(Glyoxalase/Bleomycin resistance protein/Dioxygenase superfamily)	sp|Q9SSQ8|HS26M_ARATH(26.5 kDa heat shock protein, mitochondrial OS=Arabidopsis thaliana OX=3702 GN=HSP26.5 PE=2 SV=1)
Soltu.DM.11G017680	FAD-linked oxidases family protein	9.2256	2.4991	0.269923	0.937896	2.9e-10	0.483762	0.00261406	1	4.82	36.67	12.1967	4.87333	XP_006362299.1(PREDICTED: D-lactate dehydrogenase [cytochrome], mitochondrial [Solanum tuberosum])	GO:0003824(molecular_function:catalytic activity); GO:0050660(molecular_function:flavin adenine dinucleotide binding); GO:0016614(molecular_function:oxidoreductase activity, acting on CH-OH group of donors)		LDHD, dld	map00620(Pyruvate metabolism)	COG0277(C:Energy production and conversion)	COG0277(FAD linked oxidase domain protein)	sp|Q94AX4|DLD_ARATH(D-lactate dehydrogenase [cytochrome], mitochondrial OS=Arabidopsis thaliana OX=3702 GN=DLD PE=1 SV=1)
Soltu.DM.02G023740	Phosphatidylinositol 3- and 4-kinase family protein with FAT domain	5.91951	1.32609	0.225685	1.38854	0.000584813	0.917976	0.00822579	1	11.6	49.7	15.2533	15.99	XP_015160273.1(PREDICTED: transformation/transcription domain-associated protein isoform X1 [Solanum tuberosum])	GO:0004674(molecular_function:protein serine/threonine kinase activity); GO:0000123(cellular_component:histone acetyltransferase complex); GO:0016573(biological_process:histone acetylation); GO:0005524(molecular_function:ATP binding)		TRRAP	0	ENOG410Z4RB(S:Function unknown); COG5032(B:Chromatin structure and dynamics); COG5032(D:Cell cycle control, cell division, chromosome partitioning); COG5032(L:Replication, recombination and repair); COG5032(T:Signal transduction mechanisms); COG5032(U:Intracellular trafficking, secretion, and vesicular transport)	ENOG410Z4RB(FATC domain); COG5032(phosphatidylinositol kinase activity); COG5032(phosphatidylinositol kinase activity); COG5032(phosphatidylinositol kinase activity); COG5032(phosphatidylinositol kinase activity); COG5032(phosphatidylinositol kinase activity)	0
Soltu.DM.10G004260	hypothetical protein	5.76098	2.24017	0.389072	1.58555	3.67e-05	0.404414	0.0129988	1	31.2633	125.607	69.8967	50.07	CDP19552.1(unnamed protein product [Coffea canephora])	GO:0016021(cellular_component:integral component of membrane)		0	0	ENOG41118SX(S:Function unknown)	ENOG41118SX(-)	0
Soltu.DM.01G010250	CLAVATA3/ESR-RELATED	5.44363	1.15454	0.213506	1.01333	0.0235127	0.965681	0.0207971	1	21.89	79.4933	22.9067	21.44	OIT26183.1(hypothetical protein A4A49_26661 [Nicotiana attenuata])	GO:0016021(cellular_component:integral component of membrane)		0	0	ENOG41118JM(P:Inorganic ion transport and metabolism)	ENOG41118JM(P-type atpase)	0
Soltu.DM.01G039730	phloem protein 2-B15	6.46593	2.16546	0.333932	2.61493	3.65e-15	0.336074	0.0347342	0.00565892	12.6233	71.0967	27.7067	35.5833	XP_006344703.1(PREDICTED: F-box protein PP2-B15-like [Solanum tuberosum])	0		0	0	ENOG4111AE6(S:Function unknown)	ENOG4111AE6(F-box protein)	sp|O80494|P2B15_ARATH(F-box protein PP2-B15 OS=Arabidopsis thaliana OX=3702 GN=PP2B15 PE=2 SV=2)
Soltu.DM.05G006860	CLAVATA3/ESR-RELATED	7.33499	1.85715	0.253526	0.782423	0.00415102	1	0.0354794	1	9.50667	47.0433	17.0633	7.28	XP_006357226.1(PREDICTED: uncharacterized protein LOC102586983 [Solanum tuberosum])	GO:0016021(cellular_component:integral component of membrane)		0	0	ENOG41118JM(S:Function unknown)	ENOG41118JM(CLAVATA3 ESR (CLE)-related protein)	0
Soltu.DM.09G007470	diaminopimelate epimerase family protein	70.9241	2.84402	0.0423182	1.18832	4.03e-11	1	0.0529539	1	0.166667	26.7167	1.39	0.536667	XP_006345660.1(PREDICTED: diaminopimelate epimerase, chloroplastic [Solanum tuberosum])	GO:0008837(molecular_function:diaminopimelate epimerase activity); GO:0005737(cellular_component:cytoplasm); GO:0005829(cellular_component:cytosol); GO:0009089(biological_process:lysine biosynthetic process via diaminopimelate)		dapF	map00300(Lysine biosynthesis)	COG0253(E:Amino acid transport and metabolism)	COG0253(Catalyzes the stereoinversion of LL-2,6- diaminoheptanedioate (L,L-DAP) to meso-diaminoheptanedioate (meso- DAP), a precursor of L-lysine and an essential component of the bacterial peptidoglycan (By similarity))	sp|Q9LFG2|DAPF_ARATH(Diaminopimelate epimerase, chloroplastic OS=Arabidopsis thaliana OX=3702 GN=DAPF PE=1 SV=1)
Soltu.DM.04G004240	low-molecular-weight cysteine-rich	12.7699	4.54424	0.355987	0.608404	0.0107897	1	0.177709	1	3.43667	32.3867	16.6733	2.28667	XP_010319372.1(defensin Ec-AMP-D2-like [Solanum lycopersicum])	GO:0006952(biological_process:defense response); GO:0050832(biological_process:defense response to fungus); GO:0005576(cellular_component:extracellular region); GO:0031640(biological_process:killing of cells of other organism)		0	0	ENOG410YXD4(S:Function unknown)	ENOG410YXD4(Defensin-like protein)	sp|O65740|DEF2_CAPAN(Defensin J1-2 OS=Capsicum annuum OX=4072 PE=1 SV=1)
Soltu.DM.05G015220	hypothetical protein	7.47248	2.63642	0.351985	2.05925	0.0390774	1	0.311194	1	7.72667	40.5167	20.58	16.0967	0	0		0	0	0	0	0
